# Supplementary material for: A Mendelian randomization study reveals a causal association between NASH and the risk of atrial fibrillation
Source: Front Endocrinol (Lausanne). 2025 Mar 18;16:1390259. doi: 10.3389/fendo.2025.1390259 (PMC11958169; doi:10.3389/fendo.2025.1390259)
Supplement: Supplementary file 1 [file Table1.xlsx]

## Sheet: Supplementary Table 1
List of the cALT SNPs
SNP	Chr	Position	Effect allele	Other allele	Effect allele frequency	Beta	SE	Pval	F-statistic	Note
rs10201587	2	202202791	G	A	0.477	-0.044	0.006	4.18e-12	53.7778
rs10433937	4	88230100	G	T	0.255	-0.081	0.008	5.28e-26	102.516
rs1047891	2	211540507	A	C	0.325	0.037	0.007	2.76e-08	27.9388
rs10774625	12	111910219	A	G	0.465	0.039	0.007	9.75e-09	31.0408
rs10883451	10	101924418	C	T	0.437	-0.152	0.007	2.65e-112	471.51
rs11601507	11	5701074	A	C	0.072	0.099	0.013	1.53e-14	57.9941
rs11621792	14	24871926	T	C	0.415	0.042	0.007	5.48e-10	36
rs11668950	19	18282940	A	G	0.258	0.046	0.007	2.22e-10	43.1837
rs11683367	2	233510011	C	T	0.402	-0.057	0.007	6.38e-18	66.3061
rs11683409	2	112770134	G	C	0.41	0.044	0.007	9.19e-12	39.5102
rs12149380	16	72043546	G	C	0.228	0.048	0.008	2.25e-09	36
rs12500824	4	77416627	A	G	0.391	0.047	0.007	7.92e-13	45.0816
rs132665	22	36564170	G	A	0.145	-0.066	0.0098	1.18e-11	45.3561
rs1337101	1	219726100	T	G	0.297	-0.052	0.007	1.98e-12	55.1837
rs13389219	2	165528876	T	C	0.432	-0.053	0.007	8.2e-16	57.3265
rs146774114	12	49743142	A	G	0.015	-0.157	0.028	2.5e-08	31.4401
rs148337160	10	104166504	C	T	0.063	0.088	0.013	2.89e-11	45.8225
rs1547014	22	29100711	T	C	0.342	-0.064	0.0067	1.57e-21	91.2453
rs1626329	12	121622023	T	C	0.388	0.05	0.007	2.61e-14	51.0204
rs1658943	9	6676953	T	C	0.158	-0.049	0.009	3.54e-08	29.642
rs17036160	3	12329783	T	C	0.115	-0.068	0.011	3.39e-10	38.2149
rs174535	11	61551356	C	T	0.336	-0.064	0.007	1.59e-20	83.5918
rs17598226	4	100496891	G	C	0.261	-0.042	0.007	5.61e-09	36
rs1801689	17	64210580	C	A	0.031	0.17	0.019	1.46e-18	80.0554
rs2207132	20	39142516	A	G	0.028	0.178	0.028	1.58e-10	40.4133	removed because of linkage disequilibrium
rs2296285	13	29009673	A	T	0.335	0.039	0.007	1.76e-08	31.0408
rs2642438	1	220970028	A	G	0.274	-0.075	0.007	6.65e-24	114.796
rs2727324	17	61922102	C	G	0.368	0.038	0.007	1.24e-08	29.4694
rs2737217	8	116630311	A	G	0.392	0.044	0.007	3.92e-10	39.5102
rs28929474	14	94844947	T	C	0.017	0.492	0.027	9.01e-73	332.049	removed because of linkage disequilibrium
rs2943652	2	227108446	C	T	0.353	-0.062	0.007	1.04e-19	78.449
rs2980888	8	126507308	T	C	0.286	0.13	0.007	4.21e-72	344.898
rs340009	15	60899639	A	C	0.399	0.043	0.007	3.65e-11	37.7347
rs34123446	12	122511238	G	A	0.444	-0.043	0.007	2.82e-11	37.7347
rs35199395	10	70983936	G	C	0.411	-0.039	0.007	2.79e-08	31.0408
rs36086195	1	16510894	C	T	0.475	-0.043	0.007	4.5e-10	37.7347
rs3810367	19	4342847	G	T	0.374	0.037	0.007	3.77e-08	27.9388
rs3852142	5	55796968	T	A	0.077	-0.072	0.013	1.9e-08	30.6746
rs3935942	15	73971361	A	C	0.384	0.055	0.007	2.72e-15	61.7347
rs4484649	8	10571491	C	A	0.419	0.045	0.007	1.38e-11	41.3265
rs4683438	3	142652559	T	G	0.338	-0.047	0.007	4.73e-12	45.0816
rs4711750	6	43757082	A	T	0.465	0.037	0.007	4.79e-08	27.9388	removed because palindromic
rs4734654	8	103669991	G	A	0.342	-0.044	0.007	1.55e-10	39.5102
rs4782568	16	83980529	G	C	0.42	-0.064	0.007	8.82e-21	83.5918	removed because palindromic
rs4805033	19	33839554	G	A	0.439	-0.037	0.007	3.06e-08	27.9388
rs4841132	8	9183596	A	G	0.106	0.123	0.011	6.62e-32	125.033
rs4918722	10	113947040	C	T	0.277	0.077	0.008	1.75e-23	92.6406
rs5117	19	45418790	C	T	0.231	-0.072	0.008	2.21e-20	81
rs56094641	16	53806453	G	A	0.377	0.042	0.007	1.36e-09	36
rs56175344	11	93864393	G	C	0.124	-0.128	0.01	4.6e-40	163.84
rs58542926	19	19379549	T	C	0.07	0.209	0.013	6.54e-62	258.467
rs60315134	8	8670599	G	A	0.457	0.036	0.007	2.88e-08	26.449	removed because of linkage disequilibrium
rs6059896	20	33111783	C	T	0.485	0.047	0.006	1.8e-13	61.3611
rs61791108	3	170732742	A	G	0.03	0.111	0.019	2.73e-09	34.1302
rs6541349	1	93787867	C	T	0.268	0.049	0.008	1.76e-09	37.5156
rs6543007	2	101663584	T	C	0.431	0.036	0.007	5e-08	26.449
rs6734238	2	113841030	G	A	0.407	-0.057	0.006	4.94e-19	90.25
rs686250	6	32585055	A	G	0.415	-0.039	0.007	3.06e-09	31.0408
rs687621	9	136137065	G	A	0.354	0.043	0.007	7.91e-11	37.7347
rs7041363	9	117146043	G	C	0.459	-0.13	0.007	1.02e-81	344.898	removed because palindromic
rs7168849	15	90346227	G	A	0.235	-0.064	0.009	1.67e-11	50.5679
rs73024760	2	169885122	T	C	0.045	0.104	0.016	7.59e-11	42.25
rs738408	22	44324730	T	C	0.239	0.267	0.0076	1e-200	1234.23
rs74816838	1	161643560	T	C	0.106	0.078	0.012	1.51e-10	42.25
rs7599	19	36038390	A	G	0.388	0.046	0.007	1.05e-12	43.1837
rs7653249	3	136005792	C	G	0.229	-0.076	0.008	3.51e-22	90.25
rs79598313	1	27284913	T	C	0.021	0.172	0.024	4.91e-13	51.3611
rs799165	7	73052057	A	T	0.125	0.06	0.01	1.32e-09	36
rs8082024	17	47945460	C	T	0.322	0.042	0.007	2.32e-08	36
rs8108722	19	10347084	T	C	0.22	0.044	0.008	2.25e-08	30.25
rs848559	2	36694497	T	A	0.141	-0.055	0.01	1.58e-08	30.25
rs934295	3	149122431	A	T	0.36	0.058	0.007	2.93e-16	68.6531
rs9668670	12	53278512	T	A	0.346	-0.054	0.007	2.89e-15	59.5102
rs574044675	3	172274232	C	A	0.023				NA	missing data
rs138033684	6	71895252	G	T	0.006				NA	missing data
rs115038698	7	87024718	T	C	0.012				NA	missing data
rs141505249	8	145732114	C	G	0.003				NA	missing data

## Sheet: Supplementary Table 2
List of the imaging-based NAFLD SNPs
SNP	Chr	Position	Effect allele	Other allele	Effect allele frequency	Beta	SE	Pval	F-statistic	Note
rs11668950	19	18282940	A	G	0.261	0.022	0.005	4.94e-06	19.36
rs17598226	4	100496891	G	C	0.257	-0.026	0.005	5.21e-08	27.04
rs1801689	17	64210580	C	A	0.029	0.023	0.005	1.24e-06	21.16
rs2642438	1	220970028	A	G	0.282	-0.033	0.005	2.26e-12	43.56
rs2980888	8	126507308	T	C	0.296	0.03	0.005	2.86e-10	36
rs4918722	10	113947040	C	T	0.274	0.038	0.005	1.46e-15	57.76
rs5117	19	45418790	C	T	0.224	-0.039	0.005	1.84e-16	60.84
rs58542926	19	19379549	T	C	0.073	0.106	0.005	3.38e-112	449.44
rs738408	22	44324730	T	C	0.226	0.125	0.005	5.4e-155	625

## Sheet: Supplementary Table 3
List of the biopsy-confirmed NAFLD SNPs
SNP	Chr	Position	Effect allele	Other allele	Effect allele frequency	Beta	SE	Pval	F-statistic	Note
rs10433937	4	88230100	G	T	0.2587	-0.2186	0.0286	1.99e-14	58.4209
rs10883451	10	101924418	C	T	0.4625	-0.1247	0.0236	1.34e-07	27.9196
rs2642438	1	220970028	A	G	0.2784	-0.18	0.0267	1.5e-11	45.4488
rs28929474	14	94844947	T	C	0.0213	0.5428	0.0757	7.28e-13	51.4148
rs2980888	8	126507308	T	C	0.3117	0.1776	0.0253	2.42e-12	49.2771
rs4918722	10	113947040	C	T	0.2994	0.1268	0.0251	4.18e-07	25.5206
rs5117	19	45418790	C	T	0.2157	-0.1554	0.0292	1.05e-07	28.3228
rs58542926	19	19379549	T	C	0.0813	0.5324	0.042	8.23e-37	160.686
rs738408	22	44324730	T	C	0.2921	0.6863	0.0254	9.96e-161	730.063

## Sheet: Supplementary Table 4
Characteristics of the genetic instrument variables for NASH at the genome-wide significance level (p < 5e-6)
SNP	Chr	Position	Effect allele	Other allele	Effect allele frequency	Beta	SE	Pval	F-statistic	Note
rs139707094	1	12827863	C	A	0.011314	0.329965	0.0721554	4.80839e-06	20.9121	removed because of linkage disequilibrium
rs1016902588	1	102188498	G	T	0.000317299	1.39002	0.292445	2.00323e-06	22.5919	removed because of linkage disequilibrium
rs1197878912	1	102326012	C	A	0.000318646	1.38126	0.293008	2.42829e-06	22.2224	removed because of linkage disequilibrium
rs746579693	1	105320374	T	C	0.000235539	1.51094	0.320278	2.38671e-06	22.2556	removed because of linkage disequilibrium
rs149862511	1	201476364	T	C	0.000963851	-1.58541	0.333786	2.03629e-06	22.5604	removed because of linkage disequilibrium
rs566344327	1	243056832	A	G	0.00922637	0.298847	0.0628413	1.97879e-06	22.6156	removed because of linkage disequilibrium
rs563973254	1	243115263	A	G	0.00927101	0.295882	0.062658	2.33346e-06	22.2989	removed because of linkage disequilibrium
rs564207775	1	243129914	G	A	0.00929372	0.293428	0.062599	2.76662e-06	21.9719	removed because of linkage disequilibrium
rs545401769	1	243349836	C	T	0.00915043	0.290823	0.0630309	3.95057e-06	21.2888	removed because of linkage disequilibrium
rs187406450	2	84224228	T	C	0.00538718	0.393965	0.0818432	1.4819e-06	23.1713	removed because of linkage disequilibrium
rs547523942	2	84232514	C	T	0.00464918	0.417549	0.0875597	1.85392e-06	22.7408	removed because of linkage disequilibrium
rs146701849	2	84871580	A	G	0.0460999	0.147246	0.0302899	1.16668e-06	23.6315
rs1389389350	2	119193471	T	C	0.00404655	-0.590477	0.122815	1.52546e-06	23.1155	removed because of linkage disequilibrium
rs113880820,rs34961675	2	141903147	CTT	C	0.0476228	0.138064	0.0300544	4.35241e-06	21.103	removed because of linkage disequilibrium
rs1261102870	3	109402595	G	C	0.000444619	1.25803	0.261778	1.54209e-06	23.0949	removed because of linkage disequilibrium
rs75578493	3	134947930	G	A	0.0425691	0.145501	0.031485	3.81373e-06	21.3562
rs145179303	3	135015364	A	C	0.0403506	0.148837	0.0323362	4.1685e-06	21.1858	removed because of linkage disequilibrium
rs187492882	3	150510346	A	G	0.000143828	2.09486	0.438126	1.74068e-06	22.8619	removed because of linkage disequilibrium
rs13070825	3	183285494	C	A	0.00182323	0.658336	0.134428	9.71561e-07	23.9837	removed because of linkage disequilibrium
rs565101839	4	108345946	C	T	0.000123469	2.19094	0.412684	1.10222e-07	28.1855	removed because of linkage disequilibrium
rs184805318	4	112029796	T	C	0.000598365	-2.50319	0.521148	1.56135e-06	23.071	removed because of linkage disequilibrium
rs573448183	4	149713400	C	T	0.00100475	0.849354	0.17295	9.06192e-07	24.1177	removed because of linkage disequilibrium
rs1189449649	6	32424970	T	C	0.000660589	1.03489	0.224664	4.09685e-06	21.2188	removed because of linkage disequilibrium
rs1298702623	6	32956786	G	A	0.000673568	1.03249	0.209212	8.01014e-07	24.3556	removed because of linkage disequilibrium
rs566617444	6	89600067	T	G	0.000910465	-1.58253	0.343873	4.18273e-06	21.1791	removed because of linkage disequilibrium
rs80040054	6	112798202	T	C	0.0356077	0.156638	0.0339459	3.94321e-06	21.2922	removed because of linkage disequilibrium
rs117163316	6	112876587	T	C	0.0421078	0.151711	0.031399	1.3536e-06	23.3455
rs370264712,rs879436280	6	112928499	AATTATT	A	0.178417	0.0795154	0.016984	2.84394e-06	21.9191	removed because of linkage disequilibrium
rs759751971	7	20960541	A	G	0.00306756	0.637167	0.124913	3.38088e-07	26.019	removed because of linkage disequilibrium
rs188272328	7	157852444	T	C	0.000660322	1.07043	0.209052	3.04923e-07	26.2185	removed because of linkage disequilibrium
rs1426926274	8	15470981	T	A	0.000409867	1.61956	0.349428	3.57149e-06	21.4822	removed because of linkage disequilibrium
rs949243872	8	17930050	T	C	0.000442292	1.18866	0.257962	4.0679e-06	21.2326	removed because of linkage disequilibrium
rs4736916	8	41093987	T	A	0.614383	-0.0647648	0.0133934	1.3277e-06	23.3828	removed because of linkage disequilibrium
rs7832777	8	41097186	C	T	0.62656	-0.0749443	0.0135443	3.14347e-08	30.6171	removed because of linkage disequilibrium
rs11776952	8	41097928	G	A	0.794637	-0.0905142	0.0160264	1.62484e-08	31.8979	removed because of linkage disequilibrium
rs6474299	8	41100888	G	A	0.794969	-0.0899637	0.0160392	2.03517e-08	31.4608	removed because of linkage disequilibrium
rs12543891	8	41107455	A	C	0.808939	-0.0954182	0.0164366	6.42747e-09	33.7007
rs190254278	8	48600077	G	T	0.000843889	0.893196	0.189958	2.57537e-06	22.1095	removed because of linkage disequilibrium
rs1040090569	8	56057096	T	C	0.00397995	-0.563771	0.121058	3.20804e-06	21.6879	removed because of linkage disequilibrium
rs531966268	8	56084156	G	A	0.00397983	-0.565178	0.121086	3.04754e-06	21.7863	removed because of linkage disequilibrium
rs539472601	9	18504696	G	A	0.000985067	0.829348	0.174873	2.11023e-06	22.492	removed because of linkage disequilibrium
rs906241706	9	106896821	G	T	0.00894096	0.295169	0.0646414	4.96512e-06	20.8507	removed because of linkage disequilibrium
rs563724295	9	107197102	T	G	0.00911499	0.310648	0.0639183	1.17341e-06	23.6204	removed because of linkage disequilibrium
rs556995983	9	107300946	T	C	0.00923602	0.298673	0.0630777	2.19053e-06	22.4202	removed because of linkage disequilibrium
rs762937833	10	8970356	A	G	0.000918758	0.871921	0.18511	2.47377e-06	22.1868	removed because of linkage disequilibrium
rs975783022	10	31485611	C	A	0.000386458	1.4671	0.317878	3.92536e-06	21.3009	removed because of linkage disequilibrium
rs11596597	10	116855346	A	C	0.133878	-0.0959337	0.0195849	9.66474e-07	23.9938
rs17095398	10	116886323	A	G	0.133171	-0.090068	0.0195658	4.15786e-06	21.1907	removed because of linkage disequilibrium
rs1322656457	11	62867928	AT	A	0.00888985	-0.357452	0.0769908	3.43724e-06	21.5555	removed because of linkage disequilibrium
rs189445700	11	63018621	G	A	0.00894985	-0.368151	0.0771508	1.82558e-06	22.7704	removed because of linkage disequilibrium
rs11218066	11	120938219	T	C	0.269141	0.0678189	0.0145781	3.28564e-06	21.6421
rs1335045839	12	96158912	AAT	A	0.007729	0.326492	0.0699952	3.09378e-06	21.7575	removed because of linkage disequilibrium
rs773113242	13	94111319	C	G	0.000877761	0.823278	0.176735	3.18889e-06	21.6994	removed because of linkage disequilibrium
rs997364280	14	36960196	G	C	0.00144211	0.706728	0.152198	3.42586e-06	21.5619	removed because of linkage disequilibrium
rs28855816	14	41733271	C	T	0.0589287	-0.133657	0.0285598	2.86999e-06	21.9015	removed because of linkage disequilibrium
rs10130440	14	41737014	T	A	0.0595869	-0.13992	0.028501	9.13945e-07	24.1012
rs143992383	14	41751895	C	CTAA	0.0594468	-0.141179	0.0285165	7.39112e-07	24.5103	removed because of linkage disequilibrium
rs138853699	15	47771537	G	C	0.000681382	0.918003	0.200736	4.80386e-06	20.914	removed because of linkage disequilibrium
rs116986116	15	81431515	T	A	0.000623533	0.958878	0.210045	4.99229e-06	20.8402	removed because of linkage disequilibrium
rs929347263	16	47023053	A	G	0.000738998	-2.14309	0.445281	1.48761e-06	23.1639	removed because of linkage disequilibrium
rs148212154	16	81225671	A	G	0.000881357	0.906655	0.18284	7.09578e-07	24.589	removed because of linkage disequilibrium
NA	17	50440175	GTTCTGAGTCCTTCATCCTCCCTCCCCAGTGGCTTCTGAAGAGGCCTTGCCCAGGGCCTGAGGCATTTCCACCCCCCGACAGGGGCAGGGTCCACCTGT	G	0.000143427	3.02684	0.661087	4.68145e-06	20.9634	missing data
rs992762421	22	32919600	A	G	0.000309885	1.3205	0.278375	2.09952e-06	22.5018	removed because of linkage disequilibrium
rs994776	22	49358328	A	G	0.497937	-0.060781	0.0130167	3.01988e-06	21.8039
rs11090950	22	49359170	A	G	0.491107	-0.0600348	0.0130286	4.06715e-06	21.233	removed because of linkage disequilibrium
NA	22	49386562	GTCTAAGAGATTTTCTGTGTGCACAGTCATACTGATTCACA	G	0.00460499	0.666285	0.136595	1.07263e-06	23.7931	missing data
NA	23	33244657	C	G	0.00250334	-0.902783	0.177821	3.83628e-07	25.7751	missing data
NA	23	33264453	C	T	0.00252453	-0.9088	0.177891	3.24272e-07	26.0993	missing data

## Sheet: Supplementary Table 5
Characteristics of the genetic instrument variables strongly (p<1.44e-9) related to the AF and without linkage disequilibrium (r2< 0.001)
SNP	Chr	Position	Effect allele	Other allele	Effect allele frequency	Beta	SE	Pval	F-statistic	Note
rs284277	1	10790797	C	A	0.3826	0.0422	0.0069	1.245e-09	37.4047
rs7529220	1	22282619	C	T	0.8469	0.0621	0.0098	1.983e-10	40.1542
rs2885697	1	41544279	G	T	0.3518	0.0439	0.007	2.884e-10	39.3308
rs146518726	1	51535039	G	A	0.9672	-0.1605	0.0207	8.27e-15	60.1187
rs1545300	1	112464004	C	T	0.6909	0.0558	0.0073	1.481e-14	58.4282
rs4073778	1	116297758	C	A	0.4361	-0.0486	0.0067	4.956e-13	52.6166
rs79187193	1	147255831	G	A	0.9431	0.1162	0.0153	3.15e-14	57.6806
rs6689306	1	154395946	G	A	0.5872	-0.046	0.0068	1.36e-11	45.7612
rs11264280	1	154862952	C	T	0.667	-0.1347	0.0071	3.067e-79	359.93
rs74832855	1	170171598	G	A	0.0369	0.1216	0.018	1.433e-11	45.6375
rs72700114	1	170193825	G	C	0.9244	-0.2021	0.013	3.288e-54	241.683
rs577676	1	170587340	C	T	0.5617	0.0923	0.0067	1.62e-43	189.781
rs10753933	1	203026214	G	T	0.5518	-0.0609	0.0067	9.844e-20	82.62
rs7578393	2	26165528	C	T	0.204	-0.0614	0.0088	2.42e-12	48.6823
rs2540949	2	65284231	T	A	0.3847	-0.0659	0.0068	2.949e-22	93.9189
rs6747542	2	70106832	C	T	0.4642	-0.0554	0.0067	1.096e-16	68.3707
rs72926475	2	86594487	G	A	0.8772	0.0683	0.0102	2.372e-11	44.8375
rs28387148	2	127433465	C	T	0.8949	-0.0741	0.0113	6.251e-11	43.0011
rs7574892	2	175512820	G	A	0.5153	-0.0552	0.0067	1.976e-16	67.8779
rs2288327	2	179411665	G	A	0.1564	0.0919	0.0089	7.257e-25	106.623
rs3820888	2	201180023	C	T	0.3921	0.0684	0.0068	5.748e-24	101.18
rs35544454	2	213266003	T	A	0.1918	-0.0589	0.0087	1.1e-11	45.8345
rs7650482	3	12841804	G	A	0.6401	0.0711	0.007	1.793e-24	103.168
rs6790396	3	38771925	G	C	0.5959	0.0627	0.0068	2.401e-20	85.0192	removed because palindromic
rs34080181	3	66454191	G	A	0.621	0.0446	0.0069	1.278e-10	41.7803
rs6771054	3	89489529	C	T	0.4035	-0.0457	0.0068	2.424e-11	45.1663
rs10804493	3	111554426	G	A	0.3495	-0.0558	0.007	1.629e-15	63.5437
rs9997349	4	111473366	G	A	0.2037	0.0668	0.0086	5.401e-15	60.3332
rs6854883	4	111607315	C	T	0.8501	-0.2822	0.0093	1e-200	920.764
rs6838973	4	111765495	C	T	0.5594	0.1514	0.0067	1.03e-111	510.625
rs10213171	4	148937537	G	C	0.0609	0.091	0.0134	1.323e-11	46.1183
rs10520260	4	174447349	G	A	0.3214	-0.0457	0.0073	3.362e-10	39.191
rs74500426	4	174642789	G	T	0.9236	0.0921	0.0127	4.288e-13	52.591
rs337705	5	113737062	G	T	0.3749	0.0564	0.0068	1.634e-16	68.7924
rs2040862	5	137419989	C	T	0.8225	-0.1084	0.0087	1.077e-35	155.246
rs6580277	5	142818123	G	A	0.2369	0.067	0.0079	1.643e-17	71.9276
rs6891790	5	172670745	G	T	0.7172	0.0729	0.0076	4.531e-22	92.0085
rs28439930	5	173393111	G	C	0.5173	0.0458	0.0068	1.186e-11	45.3642	removed because palindromic
rs73366713	6	16415751	G	A	0.8604	0.1035	0.0099	1.531e-25	109.298
rs34969716	6	18210109	G	A	0.6949	-0.0702	0.0078	1.595e-19	81
rs3176326	6	36647289	G	A	0.8018	0.0626	0.0085	1.424e-13	54.2389
rs2031522	6	87821501	G	A	0.3764	-0.0436	0.0068	1.465e-10	41.1107
rs3951016	6	118559658	T	A	0.541	-0.0648	0.0067	2.149e-22	93.5407	removed because palindromic
rs13195459	6	122403559	G	A	0.6385	0.0623	0.007	4.152e-19	79.21
rs117984853	6	149399100	G	T	0.8987	-0.1228	0.012	1.342e-24	104.721
rs55734480	7	14372009	G	A	0.7506	-0.0548	0.0078	2.201e-12	49.3596
rs6462079	7	28415827	G	A	0.2792	-0.0466	0.0076	8.793e-10	37.5963
rs35005436	7	74134911	C	T	0.1551	0.0612	0.0097	3.342e-10	39.807
rs56201652	7	92278116	G	A	0.733	0.0531	0.0075	1.743e-12	50.1264
rs11773845	7	116191301	C	A	0.4144	-0.1054	0.0067	2.39e-55	247.475
rs7789146	7	150661409	G	A	0.8213	0.0584	0.0087	2.116e-11	45.0596
rs7508	8	17913970	G	A	0.2891	-0.0711	0.0075	1.691e-21	89.8704
rs62521286	8	124551975	G	A	0.0663	0.1202	0.0135	4.498e-19	79.2759
rs6994744	8	141740868	C	A	0.4954	0.0405	0.0066	1.095e-09	37.655
rs10821415	9	97713459	C	A	0.5868	-0.0821	0.0067	2.924e-34	150.154
rs2274115	9	139094773	G	A	0.7003	0.0487	0.0076	1.691e-10	41.0611
rs12245149	10	65321147	C	A	0.5261	0.047	0.0067	1.664e-12	49.2092
rs60212594	10	75414344	G	C	0.8562	0.1176	0.0096	9.199e-35	150.063
rs10458660	10	77936576	G	A	0.1726	0.0537	0.0087	6.783e-10	38.0987
rs11598047	10	105342672	G	A	0.1621	0.1537	0.009	8.952e-66	291.65
rs80056983	10	105509902	C	T	0.8839	-0.1287	0.0101	1.676e-37	162.373
rs10741807	11	20011445	C	T	0.7551	-0.0729	0.0079	1.591e-20	85.1532
rs76097649	11	128764570	G	A	0.9067	-0.1151	0.0124	1.26e-20	86.1603
rs4963776	12	24779491	G	T	0.8179	0.0913	0.0088	1.839e-25	107.641
rs2860482	12	57105938	C	A	0.726	-0.054	0.0076	1.212e-12	50.4848
rs71454237	12	70013415	G	A	0.791	0.062	0.0084	1.784e-13	54.4785
rs883079	12	114793240	C	T	0.2926	-0.0981	0.0074	2.837e-40	175.742
rs28631169	14	23888183	C	T	0.8018	-0.0522	0.0084	5.35e-10	38.6173
rs11156751	14	32990437	C	T	0.2853	0.0719	0.0077	6.941e-21	87.1919
rs10141892	14	35184323	C	T	0.5833	-0.0452	0.0068	2.948e-11	44.1834
rs2738413	14	64679960	G	A	0.5049	-0.0778	0.0067	2.546e-31	134.837
rs74884082	14	73249419	C	T	0.7505	0.0493	0.0078	3.479e-10	39.9489
rs74022964	15	73677264	C	T	0.843	-0.1132	0.009	3.51e-36	158.2
rs4965430	15	99268850	G	C	0.6136	-0.0441	0.0069	1.258e-10	40.8488
rs140185678	16	2003016	G	A	0.9649	-0.1659	0.0218	2.434e-14	57.9135
rs2359171	16	73053022	T	A	0.824	-0.1746	0.0086	4.65e-91	412.184
rs72811294	17	12618680	G	C	0.8869	0.072	0.0106	9.67e-12	46.1374
rs1563304	17	44874453	C	T	0.822	-0.0644	0.0092	2.557e-12	49
rs9953366	18	46474192	C	T	0.6631	0.049	0.0073	1.823e-11	45.0554
rs2834618	21	36119111	G	T	0.1056	-0.0944	0.0112	3.412e-17	71.0408
rs464901	22	18597502	C	T	0.3353	-0.0508	0.0072	1.531e-12	49.7809

## Sheet: Supplementary Table 6
Sensitivity analysis for the Mendelian randomization analysis
		Heterogenity		MR-Egger intercept			MR-PRESSO
Exposure	Outcome	Q	Q_pvalue	Egger_intercept	SE	p-value	Beta	SE	p-value	Beta (Outlier SNPs Removed)	SE (Outlier SNPs Removed)	p-value (Outlier SNPs Removed)	Global test RSSobs	Global test p value	p value for distortion
cALT	AF	165.478	1.6627e-10	-0.00126436	0.00294858	0.669485	-0.00796955	0.0216839	0.714398	-0.00650095	0.017725	0.715062	169.776	<5e-04	0.9225
Imaging-based NAFLD	AF	13.1051	0.108283	0.00793527	0.00572842	0.208512	-0.0239334	0.0624695	0.711609	NA	NA	NA	16.9371	0.225	NA
Biopsy-confirmed NAFLD	AF	6.25985	0.61815	0.00967893	0.00455475	0.0711918	-0.00153502	0.00789486	0.850684	NA	NA	NA	12.5596	0.476	NA
NASH	AF	4.88297	0.674243	0.0125011	0.01235	0.350493	0.107394	0.0350926	0.0183155	NA	NA	NA	5.89092	0.769	NA
AF	NASH	73.1449	0.603344	0.00179152	0.00393037	0.649822	-0.0266178	0.0208926	0.206484	NA	NA	NA	74.8975	0.622	NA
